# Supplementary material for: Electrospun Poly(L-Lactic Acid)/Gelatin Hybrid Polymer as a Barrier to Periodontal Tissue Regeneration
Source: Polymers (Basel). 2023 Sep 21;15(18):3844. doi: 10.3390/polym15183844 (PMC10537136; doi:10.3390/polym15183844)
Supplement: Supplementary file 1 [file polymers-15-03844-s001.zip]

Archive with 1 entries (1 files):
- polymers-2579913-supplementary.pdf
